# Supplementary material for: Laminin-α4 Is Upregulated in Both Human and Murine Models of Obesity
Source: Front Endocrinol (Lausanne). 2021 Jul 28;12:698621. doi: 10.3389/fendo.2021.698621 (PMC8355986; doi:10.3389/fendo.2021.698621)
Supplement: Supplementary file 1 [file DataSheet_1.xlsx]

## Sheet: Murine QPCR Data
MALE	15 WEEK OLD MICE "Weight Loss" Study							MALE	15 WEEK OLD MICE "Weight Loss" Study
			FOLD CHANGE VALUES								FOLD CHANGE VALUES
			COL1A1	COL3A1	COL4A1	COL6A3					LAMA1	LAMA2	LAMA3	LAMA4	LAMA5
	HFD	1722	0.663998	0.550837	0.770075	0.801503			HFD	1722	0.474017	0.736209	0.608602	0.898317	0.491597
	HFD	1725	1.34343	1.18074	0.970234	0.767078			HFD	1725	2.00856	1.16327	1.43419	1.19083	1.78866
	HFD	1726	0.992576	1.26842	1.25969	1.43142			HFD	1726	0.517424	1.10052	0.957207	0.910857	0.71974
	DIET	1721	0.791457	0.995181	1.3011	0.998231			DIET	1721	0.350112	1.13146	1.47111	1.7719	0.606627
	DIET	1723	0.566148	0.681301	0.715193	0.732438			DIET	1723	1.8655	0.807492	2.62122	1.11881	0.75204
	DIET	1724	1.03473	1.16718	0.911556	1.2606			DIET	1724	0.813939	1.2759	1.79449	1.26164	0.555637
		AVERAGES								AVERAGES
		HFD	1	1	1	1				HFD	1	1	1	1	1
		DIET	0.797444	0.947888	0.975951	0.99709				DIET	1.00985	1.07162	1.96227	1.38411	0.638101
		TTEST									TTEST
		0.443213	0.85479	0.919406	0.991745						0.989054	0.728202	0.0826298	0.155783	0.421107
MALE	8 WEEK OLD MICE "Obesity Study"							MALE	8 WEEK OLD MICE "Obesity Study"								FEMALE	8 WEEK OLD MICE "Obesity Study"
			FOLD CHANGE VALUES								FOLD CHANGE VALUES						SUP			FOLD CHANGE VALUES
			COL1A1	COL3A1	COL4A1	COL6A3					LAMA1	LAMA2	LAMA3	LAMA4	LAMA5					LAMA1	LAMA2	LAMA3	LAMA4	LAMA5
	RCD	4272	1.18462	1.25602	1.02897	1.05705			RCD	4272	1.13616	0.616014	0.881993	1.3027	0.929271			RCD	150	1.48172	0.45726	0.813218	0.805124	0.838276
	RCD	4273	0.606157	0.821039	0.811057	0.779198			RCD	4273	0.995957	0.496921	0.965159	0.619075	0.931418			RCD	177	0.517852	1.07755	0.889899	1.07969	0.657698
	RCD	4293	1.24928	1.71973	1.96956	1.61334			RCD	4293	0.979981	1.99225	0.773162	2.40854	0.543681			RCD	157	1.00042	1.46519	1.29688	1.11519	1.50403
	RCD	4294	1.24928	1.75587	2.41921	1.39478			RCD	4294	1.09239	1.70258	1.37443	1.80437	0.630327			RCD	4556	1.00462	1.16933	0.951518	1.01617	1.19502
	RCD	4582	1.88918	0.834422	0.22035	0.686206			RCD	4582	0.895534	0.572136	0.974116	0.318245	1.00521			RCD	4557	0.995379	0.83067	1.04848	0.983828	0.804983
	RCD	4583	0.321103	0.227225	0.153669	0.460117			RCD	4583	0.847233	0.308734	0.930125	0.273218	1.28121
	RCD	5485	0.500381	0.385693	0.39718	1.00931			RCD	5485	1.05275	1.31137	1.10101	0.273851	1.67888
	HFD	4286	4.77145	3.59383	2.97153	2.3895			HFD	4286	0.77243	2.13524	0.93877	2.53413	0.484366			HFD	186	1.43456	0.639236	1.98855	0.81448	0.545442
	HFD	4287	18.954	14.9167	9.09161	7.16042			HFD	4287	0.675556	5.06674	0.978633	5.17476	0.350502			HFD	188	1.15451	1.82061	1.71125	1.82844	1.73567
	HFD	4288	26.7431	13.5059	9.88016	8.16833			HFD	4288	1.1283	5.83362	0.877929	5.9032	0.702631			HFD	193	0.955246	0.801674	0.809469	0.874957	0.248646
	HFD	4289	2.83712	2.18433	1.60348	1.43069			HFD	4289	0.794161	0.944556	0.836341	1.5208	0.998269			HFD	4554	0.491973	0.293009	0.698163	0.535817	0.317985
	HFD	4605	5.58321	5.04733	10.276	6.29137			HFD	4605	0.899677	4.43129	0.846065	5.54617	0.531263			HFD	4555	0.735426	0.023073	1.14735	0.0726184	0.0488228
	HFD	4606	5.9426	9.11886	17.4425	7.39581			HFD	4606	0.686574	7.59154	0.826737	8.70288	0.770661
	HFD	4639	12.1069	14.3753	26.3769	12.2954			HFD	4639	1.43809	14.3973	1.33377	4.33139	1.95094
	HFD	4640	9.09093	10.621	18.3945	9.25377			HFD	4640	0.986789	8.50155	0.890186	5.64964	1.36368
		AVERAGES								AVERAGES									AVERAGES
		RCD	1	1	1	1				RCD	1	1	1	1	1				RCD	1	1	1	1	1
		HFD	10.7537	9.17041	12.0046	6.79816				HFD	0.922696	6.11272	0.941054	4.92037	0.894039				HFD	0.954343	0.71552	1.27095	0.825263	0.579314
			TTEST								TTEST								TTEST	0.552191	0.976672	0.716887	0.852702	0.12006
			0.00830061	0.000962634	0.00412577	0.000857377					0.473825	0.0072831	0.536254	0.000696625	0.67123

## Sheet: Oleic Acid QPCR
	IN VITRO MURINE ADSCs - Oleic Acid Treatment
	Biological Replicate		FOLD CHANGE VALUES
			LAMA1	LAMA2	LAMA3	LAMA4	LAMA5	PPARg	ADIPOQ	FABP4	PLIN1
	1	Veh	1	1	1	1	1	1	1	1	1
	2	Veh	1	1	1	1	1	1	1	1	1
	3	Veh	1	1	1	1	1	1	1	1	1
	4	Veh	1	1	1	1	1	1	1	1	1
	5	Veh	1	1	1	1	1	1	1	1	1
	6	Veh	1	1	1	1	1	1	1	1	1
	7	Veh	1	1	1	1	1	1	1	1	1
	1	OA	2.52859	2.19112	2.46229	2.25793	2.70695	5.92439	5.38893	6.6624	7.69265
	2	OA	1.46917	2.1785	1.03886	2.25012	2.31071	3.84149	4.43828	4.23733	4.96488
	3	OA	2.93494	1.49658	2.69447	2.0209	2.68825	4.14106	5.86311	7.75282	4.19149
	4	OA	1.57465	1.83751	1.47286	1.85299	1.32072	3.62118	3.43635	2.49287	2.59781
	5	OA	1.04083	1.83014	0.705731	3.45057	1.20002	3.99813	3.06278	3.62989	7.88991
	6	OA	1.59288	2.52942	1.94395	2.67835	1.67684	5.23951	5.19136	4.4166	9.5371
	7	OA	2.47925	2.52612	2.16575	1.50632	1.1781	2.9031	2.76894	2.81441	3.3714
	AVERAGE	VEH	1	1	1	1	1	1	1	1	1
		OA	1.94576	2.0842	1.78342	2.28817	1.8688	4.23841	4.30711	4.57233	5.74932
		TTEST	0.00369751	7.52096e-06	0.0158818	0.00015655	0.00581813	2.25691e-06	1.21485e-05	0.000408166	0.000442939
			**	****	*	***	**	****	****	***	***

## Sheet: LN411 QPCR
		IN VITRO MURINE ADSCs - LN411 Treatment
			ADIPOQ	PPARG	ACOX-1	CPT1a	CPT1b	PLIN1	PPARa	ATGL	LAMA1	LAMA2	LAMA3	LAMA4	LAMA5
	Bio Replicate	LN411 ug	FOLD CHANGE VALUES
	1	0	1	1	1	1	1	1	1	1	1	1	1	1	1
	2	0	1	1	1	1	1	1	1	1	1	1	1	1	1
	3	0	1	1	1	1	1	1	1	1	1	1	1	1	1
	4	0	1	1	1	1	1	1	1	1	1	1	1	1	1
	5	0	1	1	1	1	1	1	1	1	1	1	1	1	1
	6	0	1	1	1	1	1	1	1	1	1	1	1	1	1
	7	0	1	1	1	1	1	1	1	1	1	1	1	1	1
	8	0	1	1	1	1	1	1	1	1	1	1	1	1	1
	1	10	3.50038	2.97928	2.12744	3.12004	1.27883	0.816037	0.631954	0.941016	0.974865	1.53135	0.36531	1.08059	1.07239
	2	10	2.19683	2.24496	2.55726	2.72005	1.31404	0.737059	0.914979	1.23345	1.21438	1.37629	1.10214	1.28419	1.14571
	3	10	1.0323	1.04253	2.2691	0.664577	1.34862	0.798656	1.66696	0.957345	1.12018	0.847291	2.01055	1.08488	2.49501
	4	10	0.870551	0.885768	1.27015	1.57644	1.82978	0.423777	0.35917	0.880838	0.42382	0.773378	0.658413	0.814131	1.19618
	5	10	0.921933	0.89375	1.08105	0.836464	0.782559	0.59557	0.843173	0.850276	0.803438	0.793109	0.867143	0.893101	0.913722
	6	10	1.2549	1.20264	1.18204	1.03001	1.1096	0.985257	1.12303	0.785383	1.02732	0.924019	0.689656	0.944282	1.02884
	7	10	1.17893	1.09192	1.10154	1.00163	0.894959	0.819291	1.07275	1.12609	1.08385	0.949931	1.59382	0.989646	0.754469
	8	10	0.838652	0.800747	0.665299	0.947194	1.56777	0.909427	0.892691	0.801648	0.763496	0.402557	0.46978	0.712839	0.994688
		Average
		0	1	1	1	1	1	1	1	1	1	1	1	1	1
		10	1.47431	1.3927	1.53174	1.48705	1.26577	0.760634	0.938088	0.947005	0.926419	0.94974	0.969602	0.975457	1.20013
		TTEST	0.170396	0.180618	0.0453415	0.159925	0.0447379	0.00193846	0.654096	0.359542	0.426529	0.695568	0.882692	0.702104	0.313089

## Sheet: Human QPCR Data
	HUMAN SUBJECTS "Weight Loss Study"							HUMAN SUBJECTS "Weight Loss Study"
			FOLD CHANGE VALUES							FOLD CHANGE VALUES
	PRE		COL1A1	COL3A1	COL4A1	COL6A3		PRE		LAMA2	LAMA4	LAMA5
		008 T5A	1.07322	2.95063	0.642857	1.30247			008 T5A	1.87558	2.40073	0.94021
		005 T5A	0.675626	0.934177	0.267857	0.650509			005 T5A	0.40591	0.123231	0.88544
		012 T7A	4.4152	7.90253	0.428571	1.77218			012 T7A	1.63764	0.963031	5.18485
		018 T7A	0.0806302	0.208861	0.125	0.547746			018 T7A	0.153966	0.0912825	0.310361
		019 T7A	0.319741	1.41266	1.80357	2.46437			019 T7A	1.95956	1.77088	1.98996
		021 T7A	0.917516	2.68861	1.16071	1.52254			021 T7A	0.783826	1.46508	0.698311
		022 T7A	1.68211	17.0316	0.607143	1.50218			022 T7A	1.13375	0.661798	0.460977
		027 T7A	0.700649	1.84747	0.767857	0.679108			027 T7A	0.769829	0.712004	0.721132
		028 T7A	0.291937	0.582911	0.964286	0.290354			028 T7A	0.279938	0.588772	0.52031
									007 T7A		1.22319
	POST
		008 T5C	4.87118	1.18481	3.01786	0.402327		POST	008 T5C	5.16485	0.0547695	9.20128
		005 T5C	0.95088	0.977848	0.732143	0.647116			005 T5C	1.90358	0.369694	1.69785
		012 T7C	1.91288	2.24241	0.375	1.35822			012 T7C	0.643857	0.100411	0.273848
		018 T7C	0.405931	0.607595	0.178571	0.0513815			018 T7C	0.0139969	1.81652	0.0638978
		019 T7C	1.13438	3.8981	3.39286	1.84004			019 T7C	1.14774	5.40849	1.72524
		021 T7C	0.111214	0.303797	0.107143	0.139603			021 T7C	0.0979782	0.136924	0.0821543
		022 T7C	1.87952	3.03038	0.303571	0.0746486			022 T7C	0.0699844	0.958466	0.314925
		027 T7C	0.23633	1.11266	0.232143	0.429472			027 T7C	0.433904	0.296668	0.237335
		028 T7C	0.981464	1.58354	1.80357				028 T7C	0.881804	0.88544	1.60657
									007 T7C		1.15472
		AV							AV
		PRE	1.12851	3.95105	0.751984	1.19238			PRE	1	1	1.30128
		POST	1.38709	1.66013	1.12698	0.61785			POST	1.15086	1.11821	1.68923
			TTEST							TTEST
			0.654657	0.203992	0.327642	0.102339				0.76143	0.825804	0.742445
	HUMAN SUBJECTS "Obesity Study"							HUMAN SUBJECTS "Obesity Study"
			FOLD CHANGE VALUES							FOLD CHANGE VALUES
	CTRL		COL1A1	COL3A1	COL4A1	COL6A3		CTRL		LAMA2	LAMA4	LAMA5
		104 T5	1.89064	1.30823	1.78571	0.930199			104 T5	2.60526	0.289655	2.59581
		107 T7	0.906395	1.25506	0.839286	1.80029			107 T7	0.270677	1.30345	0.317855
		109 T7	0.202966	0.436709	0.375	0.26951			109 T7	0.12406	1.4069	0.0863309
	PRE							PRE
		008 T5A	1.07322	2.95063	0.642857	1.30247			008 T5A	0.755639	10.8828	0.404186
		005 T5A	0.675626	0.934177	0.267857	0.650509			005 T5A	0.163534	0.558621	0.380641
		012 T7A	4.4152	7.90253	0.428571	1.77218			012 T7A	0.659774	4.36552	2.22891
		018 T7A	0.0806302	0.208861	0.125	0.547746			018 T7A	0.0620301	0.413793	0.133421
		019 T7A	0.319741	1.41266	1.80357	2.46437			019 T7A	0.789474	8.02759	0.855461
		021 T7A	0.917516	2.68861	1.16071	1.52254			021 T7A	0.315789	6.64138	0.300196
		022 T7A	1.68211	17.0316	0.607143	1.50218			022 T7A	0.456767	3	0.198169
		027 T7A	0.700649	1.84747	0.767857	0.679108			027 T7A	0.31015	3.22759	0.310007
		028 T7A	0.291937	0.582911	0.964286	0.290354			028 T7A	0.112782	2.66897	0.223676
									007 T7A		5.54483
		AV							AV
		CTRL	1	1	1	1			CTRL	1	1	1
		PRE	1.12851	3.95105	0.751984	1.19238			PRE	0.402882	4.5331	0.559407
			TTEST							TTEST
			0.852164	0.143246	0.622661	0.725232				0.535601	0.00887795	0.642352
